# Supplementary material for: Antenatal corticosteroid administration-to-birth interval and neonatal outcomes in very preterm infants: A secondary analysis based on a prospective cohort study
Source: PLoS One. 2023 Feb 10;18(2):e0281509. doi: 10.1371/journal.pone.0281509 (PMC9916588; doi:10.1371/journal.pone.0281509)
Supplement: S1 Data — (XLSX) [file pone.0281509.s001.xlsx]

## Sheet: Sheet1
Studyid	bw	ga	dcc	groups	sex	multiples	inoutborn	ans	ans48	ans2	vag	apgar1	apgar5	etippv	drccompmeds	atemp	hypothermia	hct2	hct1224	hct1236	surfactant	pneumothorax	intub1d	anyintub	anytransfusion	pkbili	polycythemia	died	anyivh	sevivh	los	anyrop	severerop	anynec	anycld	survwithoutmajormorbidity
1	1180	27	1	1	2	0	1	0	0	0	0	6	8	0	0	36.6	0	62.3	63.9	63.9	0	0	0	0	0	9.5	1	0	1	0	0	1	0	0	0	1
2	2200	31.9	1	1	2	0	1	1	1	2	1	6	8	0	0	36.2	0	49.3	52.8	52.8	0	0	0	0	0	10.9	0	0	0	0	0	0	0	0	0	1
3	800	28.9	1	1	1	1	1	1	1	2	0	5	8	1	0	36.4	0	38.8	48.8	48.8	1	0	1	1	1	5.1	0	0	0	0	0	0	0	0	0	1
4	1360	28.9	1	1	1	1	1	1	1	2	0	6	7	1	0	36.3	0		55.6	55.6	1	0	1	1	0	6.8	0	0	0	0	1	0	0	0	0	0
5	970	26.7	1	1	2	0	1	1	1	2	1	3	7	1	0	35.7	1	47.1	38.2	38.2	0	0	1	1	0	6.8	0	0	1	0	0	1	0	0	0	1
6	1850	31.6	1	1	1	1	1	1	0	1	1	9	9	0	0	35.9	1	49.2	52.8	52.8	0	0	0	0	0	9.7	0	0	0	0	0	0	0	0	0	1
7	1940	31.6	1	1	1	1	1	1	0	1	1	8	9	0	0	35.8	1	51.8	59.2	59.2	0	0	0	0	0	8.7	0	0	0	0	0	0	0	0	0	1
8	2120	32.1	1	1	2	0	1	0	0	0	0	7	9	0	0	37.1	0	44.5	47.1	47.1	1	0	1	1	0	10.1	0	0	0	0	0	0	0	0	0	1
9	920	26	1	1	2	0	1	1	0	1	1	7	8	1	0	37	0	38.2	47.3	47.3	1	0	1	1	1	6.1	0	0	1	0	0	1	0	0	1	0
10	1370	30.1	1	1	2	1	1	1	0	1	1	8	9	0	0	37.4	0	42.7	44.4	44.4	0	0	0	0	0	7.9	0	0	0	0	0	0	0	0	0	1
11	1750	30.1	1	1	2	1	1	1	0	1	1	8	9	0	0	37.1	0	61	65.2	65.2	0	0	0	0	0	9.6	1	0	0	0	0	0	0	0	0	1
12	1523	31.6	1	1	2	0	1	1	1	2	1	5	8	1	0	36.6	0	57.2	53.6	53.6	0	0	1	1	1	9.8	0	0	0	0	0	0	0	0	0	1
13	1020	29.6	1	1	1	0	1	1	1	2	0	5	7	0	0	36.4	0	53.6	56.8	56.8	0	0	0	0	1	5.4	0	0	1	0	0	1	0	0	0	1
14	1480	32.9	1	1	1	0	1	1	1	2	0	4	8	0	0	36.9	0	49.7			0	0	0	0	0	7.1	0	0	0	0	0	0	0	0	0	1
15	1100	29	1	1	1	0	1	1	1	2	0	4	9	0	0	35.7	1	43.1	54.5	54.5	0	0	0	0	0	7.2	0	0	0	0	0	1	0	0	0	1
16	620	24.9	1	1	2	0	1	0	0	0	0	1	6	1	1	36.9	0	48.8	41.2	41.2	1	1	1	1	1	7.2	0	0	1	1	0	1	0	0	1	0
17	1950	30.4	1	1	1	0	1	1	1	2	1	8	9	0	0	37.1	0	50.5	49.5	49.5	0	0	0	0	0	9.4	0	0	0	0	0	0	0	0	0	1
18	750	24.7	1	1	2	0	1	1	1	2	0	7	7	1	0	37.1	0		41.4	41.4	1	1	1	1	1	3.7	0	1	1	1	0			0		0
19	1608	30.9	1	1	1	0	1	1	0	1	1	5	9	0	0	36.8	0	47.8		46.4	0	0	0	0	0	7.6	0	0	0	0	0	0	0	0	0	1
20	1281	26.7	1	1	1	1	1	1	1	2	0	8	9	0	0	37.3	0	59.8	60.3	60.3	1	0	1	1	0	7.7	0	0	0	0	0	0	0	0	0	1
21	780	26.7	1	1	1	1	1	1	1	2	0	7	8	0	0	36.6	0	50.3	55.1	55.1	0	0	0	1	1	6	0	0	0	0	0	1	0	1	1	0
22	890	26	1	1	2	0	1	1	1	2	1	3	6	1	0	36.5	0	40.6		38	1	0	1	1	1	5	0	1	1	0	0	1	0	1		0
23	1210	28.9	1	1	2	0	1	1	1	2	0	7	8	0	0	36.4	0	49.3	55.2	55.2	1	1	0	1	0	7.1	0	0	1	0	0	1	0	0	0	1
24	940	31	1	1	1	0	1	1	0	1	0	8	8	0	0	36.7	0	45	51.7	51.7	0	0	0	1	1	4.7	0	1	0	0	0			0		0
25	1320	27.6	1	1	2	0	1	1	0	1	1	8	9	0	0	37.7	0	37.2	46.3	46.3	1	1	1	1	1	10.7	0	0	1	0	0	1	0	0	0	1
26	1460	29.9	1	1	2	0	1	1	0	1	1	4	7	1	0	37.9	0	43.8	38.3	38.3	0	0	1	1	0	9.9	0	0	1	1	0	0	0	0	0	0
27	970	25.3	1	1	2	0	1	1	1	2	0	7	7	0	0	37.3	0	41.4	42.5	42.5	1	1	1	1	1	4.2	0	0	1	0	0	1	0	0	1	0
28	830	24.6	1	1	2	0	1	1	0	1	0	4	7	1	0	37.1	0	45	44.4	44.4	0	0	1	1	1	5.2	0	1	1	1	0			0		0
29	1161	30	1	1	1	0	1	1	1	2	1	9	9	0	0	35.8	1	49.8	50.5	50.5	0	0	0	0	0	7.7	0	0	0	0	0	0	0	0	0	1
30	2062	31.6	1	1	1	0	1	1	0	1	1	9	9	0	0	36.5	0	50.3	45.7	45.7	0	0	0	0	0	9.5	0	0	0	0	0	0	0	0	0	1
31	1636	32.7	1	1	1	0	1	1	1	2	1	8	9	0	0	37	0	52.8	63	63	0	0	0	0	0	9.6	0	0	0	0	0	0	0	0	0	1
32	1902	31	1	1	2	1	1	1	0	1	0	8	6	0	0	37.6	0	48.3	57.4	57.4	0	0	0	0	0	11.7	0	0	0	0	0	0	0	0	0	1
33	1363	31	1	1	1	1	1	1	0	1	0	2	6	0	0	36.5	0	54.1	60.8	60.8	0	0	0	0	0	8.8	0	0	0	0	0	0	0	0	0	1
34	1543	32.6	1	1	2	1	1	1	1	2	0	7	7	0	0	37.5	0	55.4	54	54	0	0	0	0	0	5.8	0	0	0	0	0	0	0	0	0	1
35	1438	32.6	1	1	1	1	1	1	1	2	0	8	9	0	0	37.4	0	60			0	0	0	0	0	6.4	0	0	0	0	0	0	0	0	0	1
36	1350	29.9	1	1	1	0	1	1	0	1	1	6	8	0	0	37.3	0				0	0	0	0	0	8.5	0	0	1	0	0	1	0	0	0	1
37	1449	31	1	1	2	0	1	1	1	2	1	7	9	0	0	35.6	1	45.6			0	0	0	0	1	8.8	0	0	0	0	0	0	0	0	0	1
38	1734	31	1	1	2	0	1	1	0	1	1	6	8	0	0	37.2	0	42	52	52	1	0	1	1	1	10.2	0	0	0	0	0	1	0	0	0	1
39	630	26	1	1	2	0	1	1	1	2	0	8	9	0	0	36.4	0		48.5	48.5	1	0	1	1	1	4.1	0	1	1	1	0			1		0
40	529	27	1	1	2	0	1	1	1	2	0	3	7	1	0	36.5	0	43.2		36.6	1	0	1	1	1	9	0	0	1	1	0	1	1	0	1	0
41	1400	30.4	1	1	1	1	1	1	1	2	0	2	8	0	0	36.6	0	53.3	52.8	52.8	0	0	0	0	0	9.8	0	0	0	0	0	0	0	0	0	1
42	1620	30.4	1	1	1	1	1	1	1	2	1	8	9	0	0	37.2	0	49.1	54	54	0	0	0	0	0	11.3	0	0	0	0	0	0	0	0	0	1
43	2536	32.3	1	1	2	0	1	1	1	2	0	6	8	0	0	36.6	0	46.6	58.2	58.2	1	0	1	1	0	11.5	0	0	0	0	0	0	0	0	0	1
44	1538	30.9	1	1	1	0	1	0	0	0	1	4	6	0	0	36.6	0			46.6	0	0	0	0	0	8.3	0	0	0	0	0	0	0	0	0	1
45	1702	32.1	1	1	2	0	1	1	0	1	1	7	8	0	0	37.1	0	43.3	54.7	54.7	0	0	0	0	0	11.6	0	0	0	0	0	0	0	0	0	1
46	1489	30.6	1	1	2	0	1	1	1	2	1	7	9	0	0	38.1	0	48.7	47.9	47.9	0	0	0	0	0	12.8	0	0	0	0	0	0	0	0	0	1
47	1712	30.6	1	1	2	0	1	1	1	2	1	9	8	0	0	37.4	0	54.4	52.8	52.8	0	0	0	0	0	9.2	0	0	0	0	0	0	0	0	0	1
48	1700	32.9	1	1	2	0	1	1	1	2	1	9	10	0	0	36	0	55.6	59.2	59.2	0	0	0	0	0	10.9	0	0	0	0	0	0	0	0	0	1
49	1650	30.6	1	1	2	0	1	1	1	2	0	5	7	0	0	37	0	55.1		65.1	0	0	0	0	0	13.3	1	0	0	0	0	0	0	0	0	1
50	870	25	1	1	2	0	1	1	1	2	0	9	9	0	0	36.4	0	42	37.7	37.7	1	0	0	1	1	5.7	0	0	1	1	1	1	0	0	1	0
51	1568	32	1	1	2	0	1	1	1	2	1	1	1	0	0	36.7	0	51.3	58	58	0	0	0	0	0	9.8	0	0	0	0	0	0	0	0	0	1
52	770	26.3	1	1	2	0	1	1	0	1	0	0	5	1	0	36.6	0	40.3	44.6	44.6	0	0	1	1	1	7	0	0	0	0	1	1	0	0	0	0
53	1485	32	1	1	2	0	1	1	1	2	0	8	9	0	0	36.8	0	56.1	62.7	62.7	0	0	0	0	0	6.8	0	0	0	0	0	0	0	0	0	1
54	1040	27	1	1	1	0	1	1	0	1	0	3	6	0	0	37.1	0	44.4	42.5	42.5	0	0	0	1	1	7	0	0	0	0	0	0	0	0	0	1
55	2011	31.7	1	1	2	0	1	1	1	2	0	8	9	0	0	36.5	0	53.9	53.6	53.6	0	0	0	0	0	7.1	0	0	0	0	0	0	0	0	0	1
56	2137	32.9	1	1	2	0	1	1	1	2	1	8	9	0	0	37.1	0	56.9	64	64	0	0	0	0	0	11.1	0	0	0	0	0	0	0	0	0	1
57	760	24.6	1	1	2	0	1	1	0	1	0	4	3	1	0	37.4	0	35	33.9	33.9	1	0	1	1	1	7	0	0	1	1	0	1	1	0	1	0
58	600	25.1	1	1	2	0	1	1	1	2	0	1	3	1	0	37.6	0	50.4	48.1	48.1	1	0	1	1	1	4.3	0	0	0	0	1	1	1	0	1	0
59	1815	31	1	1	2	0	1	1	0	1	1	6	8	0	0	36.7	0	54.8	63.3	63.3	1	0	1	1	1	12.2	0	0	1	0	0	0	0	0	0	1
60	1240	31.4	1	1	2	0	1	1	1	2	0	7	8	0	0	37	0	54	54.5	54.5	0	0	0	0	0	13	0	0	0	0	0	1	0	0	0	1
61	2095	32.1	1	1	1	0	1	1	1	2	1	8	9	0	0	36.8	0	46.3	41	41	0	0	0	0	0	10.7	0	0	0	0	0	0	0	0	0	1
62	1350	31.1	1	1	2	0	1	1	1	2	0	7	9	0	0	36.6	0	61.8	66.7	66.7	0	0	0	0	0	7.9	1	0	0	0	0	0	0	0	0	1
63	720	25.4	1	1	1	0	1	1	1	2	0	4	7	0	0	37.6	0	46.4	53.7	53.7	1	0	1	1	1	4.7	0	0	0	0	1	1	0	0	0	0
64	1450	27.1	1	1	2	0	1	1	1	2	1	5	8	1	0	37.7	0	39.2	41.2	41.2	1	0	1	1	0	7.2	0	0	0	0	0	0	0	0	0	1
65	810	24.9	1	1	2	0	1	1	0	1	1	5	6	1	0	37.3	0	39.1	41.2	41.2	1	1	1	1	1	5.4	0	1	0	0	0			1		0
66	1770	32	1	1	2	0	1	1	1	2	0	3	9	0	0	37.1	0	63	63.6	63.6	0	0	0	0	0	11.7	0	0	0	0	0	0	0	0	0	1
67	1615	32	1	1	2	0	1	1	1	2	0	5	8	0	0	36.7	0	50	60.7	60.7	1	0	1	1	0	8.2	0	0	0	0	0	0	0	0	0	1
68	1760	31.3	1	1	2	0	1	1	1	2	1	6	7	0	0	36.9	0	47.9	57.7	57.7	0	0	0	0	0	9.8	0	0	0	0	0	0	0	0	0	1
69	1130	27.6	1	1	2	0	1	1	1	2	0	7	8	0	0	36.5	0	44.8	52.3	52.3	0	0	0	1	1	9.3	0	0	0	0	0	1	0	0	1	0
70	600	28	1	1	2	0	1	1	1	2	0	6	6	1	0	36.7	0	35.9	37.2	37.2	1	0	1	1	1	5.6	0	0	0	0	1	1	0	1	1	0
71	1810	32.9	1	1	1	0	1	1	1	2	1	7	9	0	0	36.7	0	44.5	47	47	0	0	0	0	0	9	0	0	0	0	0	0	0	0	0	1
72	1690	31.9	1	1	2	0	1	1	0	1	0	3	4	0	0	36.3	0	50.2	61.8	61.8	0	0	1	1	1	16.6	0	0	0	0	0	0	0	0	0	1
73	1490	31	1	1	2	0	1	1	1	2	0	8	9	0	0	36.7	0	39.8	48.9	48.9	0	0	0	0	0	6.9	0	0	0	0	0	0	0	0	0	1
74	1050	27	1	1	2	0	1	1	1	2	1	7	8	0	0	36.2	0	56.6	37	37	0	0	0	0	0	7.2	0	0	0	0	0	0	0	0	0	1
75	1630	30	1	1	1	0	1	1	0	1	1	7	8	0	0	37.3	0	46.8	50.6	50.6	0	0	0	0	0	8.8	0	0	0	0	0	0	0	0	0	1
76	960	27.9	1	1	2	0	1	1	1	2	0	1	4	1	0	36.8	0	38.8		34.5	1	0	1	1	1	5.5	0	0	1	0	0	1	0	0	0	1
77	1130	29.4	1	1	1	1	1	1	0	1	0	3	5	1	1	36.6	0	43.4			1	0	1	1	0	5.7	0	0	0	0	0	1	0	0	0	1
78	1180	29.6	1	1	2	1	1	1	0	1	0	2	7	0	0	38.9	0	38.2	43	43	0	0	0	0	1	9.3	0	0	1	0	0	1	0	0	0	1
79	1150	27.7	1	1	1	0	1	1	1	2	0	7	8	0	0	36.7	0	47.8			0	0	0	0	0	9.2	0	0	0	0	0	1	0	0	0	1
80	1510	31.1	1	1	1	0	1	1	1	2	0	7	9	0	0	37.1	0	61	65.9	65.9	0	0	0	0	0	7.8	1	0	0	0	0	0	0	0	0	1
81	1510	30	1	1	2	0	1	1	0	1	0	1	8	0	0	36.7	0	29	21.3	21.3	0	0	0	1	1	15.8	0	0	0	0	0	0	0	1	0	0
82	1900	32.1	1	1	2	0	1	1	0	1	1	9	9	0	0	36.6	0	62.7	57.7	57.7	0	0	0	0	0	11.9	0	0	0	0	0	0	0	0	0	1
83	980	29	1	1	2	0	1	1	1	2	0	2	4	1	0	36.3	0		54.6	54.6	1	0	1	1	1	8.8	0	0	0	0	0	0	0	1	0	0
84	450	24.6	1	1	1	0	1	1	0	1	0	2	5	1	0	36.8	0	38.7	35.9	35.9	1	1	1	1	1	3.6	0	0	1	0	1	1	1	0	1	0
85	1870	31	1	1	1	0	1	1	1	2	0	9	9	0	0	36.8	0		60.7	60.7	0	0	0	0	0	10.5	0	0	0	0	0	0	0	0	0	1
86	890	25	1	1	1	0	1	1	1	2	0	8	8	0	0	36.6	0	34.4	36.5	36.5	1	0	0	1	1	4.4	0	0	0	0	1	1	0	0	0	0
87	2565	32.1	1	1	2	0	1	1	1	2	1	7	8	0	0	37.9	0	38.6	41.9	41.9	0	0	0	0	0	12.7	0	0	0	0	0	0	0	0	0	1
88	1040	27	1	1	1	0	1	1	0	1	1	7	8	0	0	36.9	0	42.5	43.7	43.7	0	0	0	0	1	8.8	0	0	0	0	0	0	0	0	0	1
89	470	24.3	1	1	2	0	1	1	0	1	0	1	5	1	0	36.5	0	45.2	42.7	42.7	1	0	1	1	1	3.3	0	1	1	1	0			0		0
90	910	25	1	1	2	0	1	1	0	1	1	1	1	1	0	36.6	0	46.5	40.8	40.8	1	1	1	1	1	3.9	0	1	1	1	0			0		0
91	2056	31.4	1	1	2	0	1	1	1	2	1	8	9	0	0	36.9	0	46.7	52.4	52.4	0	0	0	0	0	8.9	0	0	0	0	0	0	0	0	0	1
92	1755	32.7	1	1	2	0	1	1	1	2	1	8	9	0	0	36.7	0	47.7		47.3	0	0	0	0	0	12.6	0	0	0	0	0	0	0	0	0	1
93	1240	28.3	1	1	2	0	1	1	1	2	1	9	9	0	0	36.6	0	39.4			0	0	0	0	0	6.4	0	0	0	0	0	1	0	0	0	1
94	1410	31.6	1	1	2	0	1	1	1	2	0	7	9	0	0	36.9	0	45.6	50.3	50.3	0	0	0	0	1	8.8	0	0	0	0	0	0	0	0	0	1
95	1640	30	1	1	2	0	1	1	0	1	1	9	9	0	0	36.4	0	53	52.2	52.2	0	0	0	0	0	10.6	0	0	1	0	0	0	0	0	0	1
96	2073	32.9	1	1	2	1	1	1	0	1	0	8	8	0	0	36.9	0	58.2	56.7	56.7	0	0	0	0	0	9.3	0	0	0	0	0	0	0	1	0	0
97	1030	27.7	1	1	2	0	1	1	0	1	1	9	9	0	0	37.2	0	47.4	47.1	47.1	0	0	0	0	1	5.1	0	0	1	0	0	0	0	0	0	1
98	1760	31.4	1	1	1	1	1	1	0	1	0	8	9	0	0	37.1	0	53.8	60.2	60.2	0	0	0	0	0	8.1	0	0	0	0	0	0	0	0	0	1
99	1620	31.4	1	1	2	1	1	1	0	1	1	7	8	0	0	36.8	0	50.5	55.8	55.8	0	0	0	0	0	8	0	0	0	0	0	0	0	0	0	1
100	1178	28.6	1	1	1	0	1	1	1	2	1	2	7	0	0	37.1	0	44.5	44.4	44.4	0	0	0	0	1	6.4	0	0	1	0	0	0	0	0	0	1
101	1440	29.1	1	1	2	0	1	1	1	2	1	7	8	0	0	37.1	0	48.3	44	44	0	0	0	0	0	11	0	0	1	0	0	0	0	0	0	1
102	2193	32	1	1	2	0	1	1	0	1	0	9	9	0	0	36.8	0	45.8			0	0	0	0	0	10	0	0	0	0	0	0	0	0	0	1
103	730	27.1	1	1	2	0	1	1	1	2	0	6	8	0	0	36.8	0	50			1	0	1	1	1	5	0	0	0	0	0	0	0	0	1	0
104	1850	30.3	1	1	2	1	1	1	1	2	0	7	8	0	0	36.9	0	56.1			0	0	0	0	0	10	0	0	0	0	0	0	0	0	0	1
105	1380	30.3	1	1	2	1	1	1	1	2	0	8	8	0	0	36.3	0	47.4	51.9	51.9	0	0	0	0	1	12.3	0	0	0	0	1	0	0	0	0	0
106	1720	32.6	1	1	2	0	1	1	1	2	0	6	8	0	0	36.6	0	52.2			0	0	0	1	0	13.9	0	0	0	0	0	0	0	0	0	1
107	2250	32	1	1	2	0	1	1	1	2	1	7	8	0	0	36.7	0	46.4	49.7	49.7	0	0	0	0	0	11.2	0	0	0	0	0	0	0	0	0	1
108	1290	29	1	1	2	0	1	1	1	2	1	6	7	0	0	36.6	0	56	58.6	58.6	0	0	1	1	0	6.5	0	0	0	0	0	0	0	0	0	1
109	700	24.3	1	1	2	0	1	1	1	2	0	5	7	1	0	36.5	0	37.8	37.5	37.5	1	1	1	1	1	3.6	0	0	1	0	0	1	0	0	1	0
110	1170	29.6	1	1	1	0	1	1	1	2	1	6	2	0	0	36.6	0	47.6	48.2	48.2	0	0	0	0	0	8.4	0	0	0	0	0	1	0	0	0	1
111	1740	32.3	1	1	1	0	1	1	1	2	0	6	9	0	0	36.9	0	54.6	62.9	62.9	0	0	0	0	0	10.9	0	0	0	0	0	0	0	0	0	1
112	1220	29	1	1	2	0	1	1	1	2	0	5	8	0	0	36.4	0	45.9	53.7	53.7	0	0	0	0	0	7.3	0	0	0	0	0	0	0	0	0	1
113	1350	30.6	1	1	2	0	1	1	1	2	1	9	9	0	0	36.8	0	51	48.1	48.1	0	0	0	0	0	7.8	0	0	1	0	0	0	0	0	0	1
114	1320	27.6	1	1	2	0	1	1	1	2	1	5	7	1	0	36.6	0	36.9	37.2	37.2	1	0	1	1	1	7.9	0	0	1	1	1	0	0	0	0	0
115	1850	32	1	1	1	0	1	1	1	2	1	6	9	0	0	36.6	0		51.7	51.7	1	0	0	1	0	9	0	0	0	0	0	0	0	0	0	1
116	1970	32.7	1	1	1	0	1	1	1	2	0	9	9	0	0	35.7	1	55.1	58.6	58.6	0	0	0	0	0	13.8	0	0	0	0	0	0	0	0	0	1
117	1421	32.7	1	1	1	0	1	1	1	2	0	7	9	0	0	36.3	0	48.9	55.6	55.6	0	0	0	0	0	8.3	0	0	0	0	0	0	0	0	0	1
118	850	27	1	1	2	0	1	1	0	1	0	5	7	0	0	36.9	0	43.3	50.5	50.5	1	0	1	1	1	5.5	0	0	1	0	0	1	1	0	1	0
119	680	25.6	1	1	1	1	1	1	1	2	0	6	8	0	0	36.6	0	41.1	43.4	43.4	1	0	1	1	1	3.6	0	0	1	0	0	0	0	0	1	0
120	610	25.6	1	1	1	1	1	1	1	2	0	8	9	1	0	36.9	0	46	43.2	43.2	1	0	1	1	1	3.9	0	0	1	0	0	1	0	0	1	0
121	1180	28.6	1	1	1	0	1	1	0	1	1	3	6	0	0	36.7	0	44.4	42.8	42.8	0	0	0	0	0	8.2	0	0	1	0	0	1	0	0	0	1
122	1750	32.6	1	1	1	0	1	1	1	2	0	6	2	1	1	36.3	0	41.3	46.3	46.3	1	0	1	1	0	11	0	0	0	0	0	0	0	0	0	1
123	1790	31.6	1	1	1	0	1	1	1	2	1	8	9	0	0	36.7	0	56.9	48.8	48.8	0	0	0	0	0	8.8	0	0	0	0	0	0	0	0	0	1
124	1840	30.6	1	1	2	0	1	1	1	2	0	8	9	0	0	37.3	0		51.8	51.8	0	0	0	0	0	8.7	0	0	0	0	0	0	0	0	0	1
125	840	25.9	1	1	1	0	1	1	1	2	0	6	7	1	0	36.8	0	41.7	44.8	44.8	0	0	1	1	1	6.4	0	0	0	0	1	1	1	0	0	0
126	2060	30.7	1	1	2	0	1	1	1	2	1	9	9	0	0	36.8	0	56.9	59.7	59.7	0	0	0	0	0	11.7	0	0	0	0	0	0	0	0	0	1
127	986	29.9	1	1	2	0	1	1	1	2	0	8	9	0	0	37.3	0	48.1	54.5	54.5	0	0	0	0	0	5.7	0	0	0	0	0	0	0	0	0	1
128	1240	32.4	1	1	2	0	1	1	1	2	0	1	3	1	0	37	0	48.7			0	0	1	1	0	8.9	0	0	0	0	0	1	0	0	0	1
129	2616	32.6	1	1	1	0	1	1	0	1	1	6	9	0	0	36.2	0	45.3			0	0	0	0	0	9.2	0	0	0	0	0	0	0	0	0	1
130	1740	32.6	1	1	2	0	1	1	1	2	0	4	7	0	0	37	0	44.2	54.7	54.7	0	0	0	0	0	13.8	0	0	0	0	0	0	0	0	0	1
131	1000	30.7	1	1	2	0	1	1	0	1	0	7	9	0	0	35.6	1	46.1			0	0	0	0	0	7.8	0	0	0	0	0	0	0	0	1	0
132	1560	30.3	1	1	1	0	1	1	1	2	1	5	7	0	0	36.1	0	41.1	40.9	40.9	0	0	0	0	0	6.1	0	0	0	0	0	0	0	0	0	1
133	1490	28.9	1	1	2	0	1	1	0	1	1	2	6	0	0	37	0	46.7	52.5	52.5	0	0	0	0	0	10.9	0	0	1	0	0	0	0	0	0	1
134	1200	30.7	1	1	1	1	1	1	1	2	0	1	5	0	1	37	0	33.3			0	0	0	0	1	3.2	0	0	0	0	0	1	0	0	0	1
135	1520	30	1	1	1	1	1	1	1	2	0	9	9	0	0	36.9	0	55.6	56.8	56.8	0	0	0	0	0	7.2	0	0	0	0	0	0	0	0	0	1
136	810	26.9	1	1	1	0	1	1	1	2	0	5	7	0	0	36.5	0	41.7		38.7	1	0	1	1	1	6.3	0	0	0	0	0	0	0	0	0	1
137	1350	28.7	1	1	2	0	1	1	1	2	0	5	8	1	0	36.6	0	45.2		46.2	0	0	1	1	0	5.7	0	0	0	0	0	0	0	0	0	1
138	1400	32.3	1	1	2	0	1	1	1	2	0	6	9	0	0	36.9	0	51.5	51.8	51.8	0	0	0	0	0	10.6	0	0	0	0	0	0	0	0	0	1
139	1310	28.6	1	1	2	0	1	1	1	2	1	8	9	0	0	36.7	0	45.9	56.7	56.7	0	0	0	0	0	9.6	0	0	0	0	0	0	0	0	0	1
140	870	26.6	1	1	2	1	1	1	1	2	0	7	8	0	0	36.6	0	46.1			1	0	1	1	1	5.5	0	0	1	0	0	0	0	1	1	0
141	1560	32.7	1	1	1	0	1	1	1	2	0	3	6	0	0	35.8	1	49.8			0	0	0	0	0	8.3	0	0	0	0	0	0	0	0	0	1
142	1420	30	1	1	1	0	1	1	0	1	0	8	9	0	0	36.6	0	47.3	57.3	57.3	0	0	0	0	0	7.7	0	0	0	0	0	0	0	0	0	1
143	1940	32.6	1	1	2	0	1	1	1	2	0	6	8	0	0	37.3	0	65.5	61.9	61.9	0	0	0	0	0	8.2	1	0	0	0	0	0	0	0	0	1
144	1580	32.7	1	1	2	1	1	1	1	2	0	5	8	0	0	37.4	0	48.1	48.5	48.5	0	0	0	0	0	11.9	0	0	0	0	0	0	0	0	0	1
145	1520	32.7	1	1	1	1	1	1	1	2	0	7	8	0	0	36.7	0		46.3	46.3	0	0	0	0	0	8.3	0	0	0	0	0	0	0	0	0	1
146	1653	32	1	1	2	1	1	1	1	2	0	8	9	0	0	36.8	0	42.6	46.5	46.5	0	0	0	0	0	9.8	0	0	0	0	0	0	0	0	0	1
147	1550	32	1	1	1	1	1	1	1	2	0	8	9	0	0	36.9	0	42.6	47.9	47.9	0	0	0	0	0	9.1	0	0	0	0	0	0	0	0	0	1
148	970	32	1	1	2	1	1	1	1	2	0	8	8	0	0	36.4	0		66.8	66.8	0	0	0	0	0	9.7	1	0	0	0	0	1	0	0	0	1
149	2270	32.6	1	1	1	0	1	1	0	1	1	9	9	0	0	36.4	0	51.9	51.5	51.5	0	0	0	0	0	11.7	0	0	0	0	0	0	0	0	0	1
150	1450	29	1	1	2	0	1	1	1	2	0	8	8	0	0	36.8	0	45.9		48.7	0	0	1	1	0	6.9	0	0	0	0	0	0	0	0	0	1
151	2050	31.3	1	1	2	0	1	1	1	2	0	6	8	0	0	37.1	0	48.9			0	0	0	0	0	11	0	0	0	0	0	0	0	0	0	1
152	1440	30.1	1	1	2	1	1	1	1	2	0	6	7	0	0	36.6	0	47.2	59.3	59.3	0	0	0	0	0	9.8	0	0	0	0	0	0	0	0	0	1
153	1380	30.1	1	1	2	1	1	1	1	2	0	8	8	0	0	35.8	1	46.6	56.8	56.8	0	0	0	0	0	9	0	0	0	0	0	0	0	0	0	1
154	1747	32.3	1	1	1	0	1	1	1	2	0	2	5	0	0	37.6	0	48.1			0	0	0	0	0	10.9	0	0	0	0	0	0	0	0	0	1
155	1450	30.6	1	1	2	0	1	1	1	2	0	6	8	0	0	37.8	0	49.5	54.8	54.8	0	0	0	0	0	8.5	0	0	0	0	0	0	0	0	0	1
156	1399	30.9	1	1	2	0	1	1	0	1	1	7	9	0	0	36.4	0	41.1	46.3	46.3	0	0	0	0	0	6.8	0	0	1	0	0	0	0	0	0	1
157	1770	32.6	1	1	2	0	1	1	0	1	0	8	9	0	0	36.8	0	42.5	37.7	37.7	0	0	0	0	0	10.3	0	0	0	0	0	0	0	0	0	1
158	1090	26.7	1	1	2	0	1	0	0	0	0	1	1	1	1	37	0	45.5	39.8	39.8	1	0	1	1	1	7.1	0	1	1	1	0			0		0
159	1720	29.7	1	1	2	0	1	1	0	1	0	3	6	0	0	36.8	0	43.8	47.9	47.9	0	0	0	0	0	9.2	0	0	0	0	0	0	0	0	0	1
160	1880	32.1	1	1	1	0	1	1	1	2	0	4	6	1	0	36.2	0	55		62.5	0	0	1	1	0	11.3	0	0	0	0	0	0	0	0	0	1
161	1428	29.6	1	1	2	0	1	1	0	1	1	7	8	0	0	38.1	0	60.8	52.3	52.3	1	0	0	1	0	6.6	0	0	0	0	0	0	0	0	0	1
162	1730	31.4	1	1	2	0	1	1	0	1	0	1	2	1	1	36.4	0	43.3	43.8	43.8	1	0	1	1	0	7.7	0	0	0	0	0	0	0	0	0	1
163	1020	25.7	1	1	2	0	1	1	1	2	0	6	7	0	0	38.4	0	41.6	36.9	36.9	0	0	0	0	0	5.3	0	0	0	0	0	0	0	0	0	1
164	1550	30.1	1	1	2	0	1	1	1	2	1	9	9	0	0	37.6	0	52.3	52.4	52.4	0	0	0	0	0	10.1	0	0	0	0	0	0	0	0	0	1
165	840	25.7	1	1	2	1	1	1	0	1	0	5	4	1	0	36.7	0	39.3	41.5	41.5	1	0	1	1	1	6.2	0	0	0	0	0	1	0	0	1	0
166	850	25.7	1	1	2	1	1	1	0	1	0	5	7	1	0	37.5	0	41.3	42.2	42.2	1	0	1	1	1	6.2	0	0	0	0	1	1	1	0	1	0
167	1240	27.3	1	1	2	0	1	1	1	2	1	3	7	0	0	36.9	0	39.5	46.2	46.2	1	0	1	1	1	7.5	0	0	1	0	0	0	0	0	0	1
168	1170	28.6	1	1	1	0	1	1	0	1	0	5	7	0	0	38	0	33.8			0	0	1	1	0	5.4	0	0	0	0	0	1	0	0	0	1
169	1709	32.4	1	1	1	0	1	1	1	2	1	8	9	0	0	37.1	0		50	50	0	0	0	0	0	9	0	0	0	0	0	0	0	0	0	1
170	740	24.3	1	1	2	0	1	1	1	2	1	1	4	1	0	36.9	0	31	35.8	35.8	1	0	1	1	1	6.4	0	0	0	0	1	1	0	0	1	0
171	1140	29.1	1	1	1	0	1	1	1	2	0	8	8	0	0	37.1	0	46.1	46.3	46.3	0	0	0	0	0	9.9	0	0	0	0	0	0	0	0	0	1
172	1933	32.1	1	1	2	0	1	1	1	2	1	7	7	0	0	37.2	0	48.5	51.4	51.4	0	0	0	0	0	12.9	0	0	0	0	0	0	0	0	0	1
173	1820	31.6	1	1	2	0	1	1	1	2	1	9	9	0	0	37	0	48			0	0	0	0	1	7.9	0	0	0	0	1	0	0	0	0	0
174	1481	32.7	1	1	2	0	1	1	0	1	0	8	9	0	0	36.9	0	55.9	56.6	56.6	0	0	0	0	0	10.3	0	0	0	0	0	0	0	0	0	1
175	870	25.4	1	1	2	0	1	1	0	1	0	1	5	1	1	36	0	38.4	29.7	29.7	1	0	1	1	1	5.4	0	0	0	0	1	1	1	0	1	0
176	600	24.6	1	1	1	1	1	1	1	2	0	1	4	1	0	36.8	0	41.6	31.6	31.6	0	0	1	1	1	6.4	0	0	1	1	0	1	1	0	0	0
177	610	24.6	1	1	2	1	1	1	1	2	0	4	7	1	0	37.9	0	46.7	48.7	48.7	0	0	1	1	1	4.1	0	0	0	0	0	1	1	0	0	0
178	600	24.6	1	1	2	1	1	1	1	2	0	1	7	0	0	37.1	0	31.8			1	0	0	1	1	4.9	0	0	0	0	0	1	1	0	0	0
179	1450	28.9	1	1	2	0	1	1	1	2	0	6	8	0	0	38	0	54.5			0	0	0	0	0	6.7	0	0	1	0	0	0	0	0	0	1
180	1030	26.3	1	1	2	0	1	0	0	0	0	1	3	1	0	38.3	0	41.9	24.7	24.7	1	0	1	1	1	6.4	0	0	1	0	0	1	0	0	0	1
181	1780	30.9	1	1	2	0	1	1	0	1	1	8	9	0	0	37.3	0	51.1	62.8	62.8	0	0	0	0	0	8.7	0	0	0	0	0	0	0	0	0	1
182	1760	31.4	1	1	1	0	1	1	1	2	1	8	9	0	0	37.3	0	55.4	58.2	58.2	0	0	0	0	0	11.6	0	0	0	0	0	0	0	0	0	1
183	730	27.3	1	1	1	0	1	1	1	2	1	3	6	1	1	36.1	0	39		40.8	0	0	1	1	0	10.9	0	0	1	0	0	0	0	0	0	1
184	850	25.3	1	1	2	0	1	1	1	2	1	6	7	0	0	37.2	0	39	34.5	34.5	1	0	1	1	1	6.5	0	0	1	0	0	1	0	1	0	0
185	1240	31.3	1	1	1	0	1	1	1	2	0	4	8	0	0	36.8	0	51.6	51.5	51.5	0	0	0	0	0	7.5	0	0	0	0	0	0	0	0	0	1
186	1580	31.3	1	1	1	0	1	1	1	2	0	2	7	0	0	37	0	57.6		56.3	0	0	0	0	0	7.4	0	0	0	0	0	0	0	0	0	1
187	1700	29.1	1	1	2	0	1	1	0	1	0	5	6	1	0	36.8	0	58.7	64.1	64.1	0	0	1	1	0	8.8	0	0	0	0	0	0	0	0	0	1
188	1450	31	1	2	2	0	1	1	1	2	1	9	9	0	0	36.2	0	47.3	54.5	54.5	0	0	0	0	0	10.1	0	0	0	0	0	0	0	0	0	1
189	1280	28.9	1	2	2	0	1	1	1	2	0	7	8	0	0	36.7	0	43.1		32.4	0	0	0	0	1	9.4	0	0	0	0	0	0	0	0	0	1
190	1650	31.4	1	2	2	0	1	1	0	1	0	3	7	1	0	37.5	0	42.3		47.4	0	0	1	1	0	11.9	0	0	0	0	0	0	0	0	0	1
191	1980	31	1	2	2	0	1	1	1	2	1	7	8	0	0	36.6	0	62.7	53.1	53.1	0	0	0	0	0	10.7	0	0	0	0	0	0	0	0	0	1
192	1360	32	1	2	1	0	1	1	1	2	0	7	8	0	0	37.5	0	58.3		63.3	0	0	0	0	0	7.7	0	0	0	0	0	0	0	0	0	1
193	1460	29.3	1	2	2	0	1	1	0	1	1	5	8	0	0	36.7	0	39.1	54.7	54.7	0	0	0	0	0	6.7	0	0	0	0	0	1	0	0	0	1
194	1580	28.6	1	2	2	0	1	1	0	1	1	8	8	0	0	37.3	0	60.8	52.1	52.1	0	0	0	0	0	7.1	0	0	1	0	0	0	0	0	0	1
195	2050	32.4	1	2	2	0	1	1	1	2	0	5	8	0	0	37.6	0	42.4			0	0	0	0	0	12.5	0	0	0	0	0	0	0	0	0	1
196	1710	30.6	1	2	1	0	1	1	1	2	1	8	9	0	0	37.3	0	49.2		52.5	0	0	0	0	0	11.1	0	0	0	0	0	0	0	0	0	1
197	1130	29.6	1	2	2	0	1	1	1	2	0	2	4	0	0	36.5	0	56.3	65.7	65.7	0	0	0	0	0	8.7	1	0	0	0	0	0	0	0	0	1
198	645	24.6	1	2	1	0	1	1	1	2	1	1	2	1	0	36	0	45.8			1	1	1	1	0		0	1	1	1	0			0		0
199	500	24.9	1	2	1	0	1	1	0	1	0	2	6	1	0	36.8	0	40.8		34.2	1	0	1	1	1	4.9	0	1	1	1	0			0		0
200	1570	30.6	1	2	2	0	1	1	0	1	1	4	6	0	0	37.4	0	53.2			0	0	0	0	0	8.7	0	0	0	0	0	0	0	0	0	1
201	730	25.9	1	2	2	0	1	1	1	2	0	4	5	0	0	36.1	0	47.4	58.7	58.7	0	0	0	1	1	8.1	0	0	0	0	0	1	0	1	1	0
202	1920	31.3	1	2	1	0	1	1	1	2	0	5	7	0	0	37	0	47.1	53.5	53.5	0	0	0	0	0	9.3	0	0	0	0	0	0	0	0	0	1
203	1960	32.3	1	2	2	0	1	1	0	1	0	7	9	0	0	37.2	0	55.1	49.9	49.9	0	0	0	0	0	11.2	0	0	0	0	0	0	0	0	0	1
204	1710	30.4	1	2	1	1	1	1	0	1	0	7	8	0	0	36.4	0		56.4	56.4	1	0	0	1	0	10.3	0	0	0	0	0	0	0	0	0	1
205	1520	30.4	1	2	1	1	1	1	0	1	0	5	7	0	0	36.6	0		53.2	53.2	1	0	1	1	0	9.3	0	0	0	0	0	0	0	0	0	1
206	1270	27.6	1	2	2	0	1	1	1	2	1	5	7	0	0	37.4	0	52.1	49.8	49.8	0	0	0	0	0	5.5	0	0	1	0	0	0	0	0	0	1
207	2010	30.6	1	2	2	0	1	1	1	2	0	8	8	0	0	37.1	0	51.2			0	0	0	0	0	10.3	0	0	0	0	0	0	0	0	0	1
208	1910	32.4	1	2	1	0	1	1	1	2	1	8	9	0	0	37.8	0	55.8	58.7	58.7	0	0	0	0	0	9.7	0	0	0	0	0	0	0	0	0	1
209	1090	29.9	1	2	2	0	1	1	1	2	0	6	8	0	0	37.1	0	43.2			0	0	0	0	0	7.1	0	0	0	0	0	0	0	0	0	1
210	1840	30.9	1	2	2	0	1	1	1	2	1	5	8	0	0	37.1	0	59.8	57.9	57.9	0	0	0	0	0	10.8	0	0	1	0	0	0	0	0	0	1
211	1020	26.3	1	2	2	0	1	1	1	2	1	8	8	0	0	36.3	0	40.9	54	54	1	0	1	1	1	6	0	0	0	0	0	0	0	0	0	1
212	850	29.4	1	2	1	0	1	1	1	2	0	6	8	0	0	37.1	0	54.6		54.8	0	0	0	0	0	5.5	0	0	0	0	0	0	0	0	0	1
213	1940	30.9	1	2	2	0	1	1	1	2	1	7	8	0	0	37.9	0	49.1		51.6	0	0	0	0	0	12.1	0	0	0	0	0	0	0	0	0	1
214	1190	31.7	1	2	1	0	1	1	0	1	0	8	9	0	0	36.9	0	49			0	0	0	0	0	9.8	0	0	0	0	0	0	0	0	0	1
215	1890	32	1	2	2	1	1	1	1	2	0	6	8	0	0	36.5	0	60.2	60.8	60.8	0	0	0	0	0	10.2	0	0	0	0	0	0	0	0	0	1
216	1110	32	1	2	2	1	1	1	1	2	0	5	8	0	0	37	0	63	65.9	65.9	0	0	0	1	0	9.7	1	0	0	0	0	0	0	0	0	1
217	1050	25.7	1	2	2	0	1	1	1	2	0	2	4	1	0	37.5	0	45.6	47.9	47.9	1	0	1	1	0	6.8	0	0	0	0	0	0	0	0	0	1
218	1800	32	1	2	2	0	1	1	1	2	0	5	7	0	0	36.7	0				0	0	0	0	0	11.4	0	0	0	0	0	0	0	0	0	1
219	1550	31.9	1	2	2	0	1	1	0	1	0	3	9	0	0	37.1	0	56			0	0	0	0	0	8.3	0	0	1	0	0	0	0	0	0	1
220	1440	32.6	1	2	2	0	1	1	1	2	1	8	8	0	0	36.5	0	60	54.6	54.6	0	0	0	0	0	12.4	0	0	0	0	0	0	0	0	0	1
221	900	27.1	1	2	1	0	1	1	0	1	1	6	8	0	0	37.1	0	49.8		42.8	0	0	0	0	0	6	0	0	1	1	0	1	0	0	0	0
222	1920	32.9	1	2	2	0	1	1	0	1	1	9	9	0	0	37.6	0		56.1	56.1	0	0	0	0	0	14.2	0	0	0	0	0	0	0	0	0	1
223	570	24	1	2	2	0	1	1	1	2	0	1	6	1	0	36.2	0	25.8			1	0	1	1	1		0	1	1	1	0			0		0
224	1500	31.3	1	2	2	1	1	1	1	2	0	5	8	0	0	37.3	0	44.7		54.3	0	0	0	0	0	11.3	0	0	0	0	0	0	0	0	0	1
225	1810	31.3	1	2	2	1	1	1	1	2	0	6	8	0	0	36.9	0	54.9		57.1	0	0	0	0	0	13.3	0	0	0	0	0	0	0	0	0	1
226	2530	32.6	1	2	1	0	1	1	1	2	0	8	9	0	0	36.8	0	68.8			0	0	0	0	0	15.3	1	0	0	0	0	0	0	0	0	1
227	1790	32	1	2	2	0	1	1	1	2	0	8	8	0	0	37.4	0	55.4	42.8	42.8	1	0	1	1	0	12.7	0	0	0	0	0	0	0	0	1	0
228	1300	28.1	1	2	2	0	1	1	1	2	1	6	8	0	0	36.8	0	38.3	41.4	41.4	0	0	0	0	0	4.9	0	0	0	0	0	1	0	0	0	1
229	1230	32.7	1	2	1	0	1	1	1	2	0	9	9	0	0	37	0	51.1	55.5	55.5	0	0	0	0	0	8.8	0	0	0	0	0	0	0	0	0	1
230	1390	29.4	1	2	2	0	1	1	1	2	1	4	8	0	0	37.1	0	47.5		51	0	0	0	0	0	7.6	0	0	0	0	0	0	0	0	0	1
231	1760	32.7	1	2	2	0	1	1	0	1	0	5	8	0	0	36.8	0	55.9	52.1	52.1	0	0	0	0	0	11.1	0	0	0	0	0	0	0	0	0	1
232	1000	27	1	2	2	0	1	1	1	2	0	5	8	0	0	37.3	0	43.9			0	0	0	0	0	6.3	0	0	1	0	0	0	0	0	0	1
233	940	29.3	1	2	1	0	1	1	0	1	0	8	9	0	0	37.1	0	44.5	47.3	47.3	0	0	0	1	1	6.6	0	0	0	0	0	1	1	0	1	0
234	790	26.3	1	2	2	0	1	1	1	2	1	7	8	0	0	36.6	0	46.8	51.2	51.2	0	0	0	1	1	6.1	0	0	1	0	0	1	0	0	0	1
235	1260	30.6	1	2	1	0	1	1	1	2	0	3	8	0	0	36.6	0	49.5			0	0	0	0	0	7.5	0	0	0	0	0	0	0	0	0	1
236	1600	30.3	1	2	2	0	1	1	1	2	0	7	4	0	0	37.3	0	49.6	48.8	48.8	0	0	0	0	0	9.3	0	0	1	1	0	0	0	0	0	0
237	710	25.3	1	2	2	0	1	1	1	2	0	5	8	0	0	36.6	0	52	54.8	54.8	1	0	1	1	1	11.9	0	0	0	0	1	1	0	0	1	0
238	1590	29.3	1	2	2	0	1	1	1	2	0	8	8	0	0	37.6	0	47.2	44.8	44.8	1	0	1	1	1	11.7	0	0	1	0	0	0	0	0	0	1
239	1640	29.9	1	2	1	1	1	1	1	2	0	6	8	0	0	36.6	0		59.2	59.2	0	0	0	0	0	9.3	0	0	0	0	0	0	0	0	0	1
240	1570	31.9	1	2	2	0	1	1	1	2	1	8	9	0	0	37.5	0	56.2			0	0	0	0	0	11.2	0	0	0	0	0	0	0	0	0	1
241	660	25.1	1	2	2	0	1	1	1	2	0	7	8	0	0	36.4	0	46.9		41.2	1	0	0	1	1	6.8	0	0	1	1	1	1	1	1	1	0
242	2015	32.9	1	2	2	0	1	1	1	2	0	8	8	0	0	36.9	0		45.1	45.1	0	0	0	0	0	10.1	0	0	0	0	0	0	0	0	0	1
243	1910	31.3	1	2	1	0	1	1	0	1	0	4	5	0	0	37.1	0	52.1	35.7	35.7	0	0	1	1	0	6.5	0	1	0	0	0			0		0
244	890	24.4	1	2	2	0	1	1	0	1	1	4	6	0	0	37	0	46.5		56.3	0	0	1	1	1	5.7	0	0	0	0	0	1	0	1	0	0
245	1480	29.6	1	2	2	0	1	1	0	1	0	5	7	0	0	37.1	0	58.5	53	53	0	0	0	0	0	9.7	0	0	0	0	0	0	0	0	0	1
246	1350	31.3	1	2	1	0	1	1	1	2	1	4	7	0	0	36.7	0	56.8		64.6	0	0	0	0	0	8.8	0	0	0	0	0	0	0	0	0	1
247	1490	30.6	1	2	1	1	1	1	1	2	0	7	9	0	0	37	0	51.5	52.8	52.8	0	0	0	0	0		0	0	0	0	0	0	0	0	0	1
248	1500	30.6	1	2	2	1	1	1	1	2	0	6	7	0	0	36	0	53.5	51.8	51.8	0	0	0	0	0	11.1	0	0	0	0	0	0	0	0	0	1
249	1140	27.4	1	2	1	0	1	1	1	2	0	9	9	0	0	36.6	0		41.8	41.8	0	0	0	0	1	8.2	0	0	0	0	0	0	0	1	0	0
250	1620	31.3	1	2	1	0	1	1	0	1	1	7	8	0	0	36.4	0	52	52.8	52.8	0	0	0	0	0	10.7	0	0	0	0	0	0	0	0	0	1
251	1890	30.6	1	2	2	0	1	1	1	2	1	8	8	0	0	37.3	0	58	65.4	65.4	0	0	0	0	0	14.2	1	0	0	0	0	0	0	0	0	1
252	820	25.3	1	2	1	0	1	1	1	2	1	2	3	1	1	37.3	0	39.3			1	0	1	1	1	4.8	0	0	0	0	1	0	0	0	1	0
253	790	24.1	1	2	1	0	1	1	0	1	1	2	4	1	0	36.5	0	38.3	32.9	32.9	1	0	1	1	1	4	0	1	1	1	1			0		0
254	1501	30.6	1	2	2	0	1	1	0	1	0	6	5	0	0	37.2	0	50.6			0	0	1	1	0	9.4	0	0	0	0	0	0	0	0	0	1
255	860	26	1	2	1	0	1	1	0	1	1	6	7	0	0	37.5	0	38	38.5	38.5	0	0	0	0	1	8.5	0	0	1	1	0	0	0	0	0	0
256	970	27.9	1	2	2	0	1	1	1	2	0	8	9	0	0	36.8	0	47.9	59.8	59.8	0	0	0	0	0	6.5	0	0	0	0	0	0	0	0	0	1
257	1390	30	1	2	1	1	1	1	1	2	0	8	9	0	0	37.1	0	42.2	42.6	42.6	1	0	1	1	0	6.9	0	0	0	0	0	0	0	0	0	1
258	950	30	1	2	1	1	1	1	1	2	0	7	8	0	0	36.7	0	47		48.6	0	0	0	1	1	6.9	0	0	0	0	0	0	0	0	1	0
259	1220	28.6	1	2	1	0	1	1	1	2	0	8	8	0	0	36.8	0	47.3	56.4	56.4	0	0	0	0	0	6.7	0	0	0	0	0	0	0	0	0	1
260	1360	31	1	2	1	0	1	1	0	1	0	8	9	0	0	36.9	0	47.2	48.2	48.2	0	0	0	0	0	7.6	0	0	0	0	0	0	0	0	0	1
261	1435	31.9	1	2	2	0	1	1	0	1	0	7	9	0	0	36.6	0	57.7		63.5	0	0	0	0	0	8.2	0	0	0	0	0	0	0	0	0	1
262	900	25.4	1	2	1	0	1	1	1	2	1	2	4	1	1	37.6	0	41.8	42.9	42.9	1	0	1	1	1	4.4	0	0	1	0	0	1	0	0	1	0
263	1080	27	1	2	2	1	1	1	1	2	1	6	7	0	0	38	0	46.8	52.3	52.3	0	0	0	0	1	8.5	0	0	0	0	0	0	0	0	0	1
264	1230	28.1	1	2	1	0	1	1	0	1	1	7	8	0	0	37.8	0	48.8	45.1	45.1	0	0	0	0	0	5.3	0	0	0	0	0	0	0	0	0	1
265	730	28.4	1	2	1	0	1	1	0	1	0	7	8	0	0	37.1	0		57.9	57.9	0	0	0	0	0	4.1	0	0	0	0	0	1	0	0	0	1
266	1670	31.1	1	2	1	0	1	1	0	1	0	4	7	0	0	36.1	0	50.2			0	0	0	0	0	8.3	0	0	0	0	0	0	0	0	0	1
267	1400	30.6	1	2	2	0	1	0	0	0	0	1	2	1	1	36.2	0	55.3			0	0	1	1	0		0	1	0	0	0			0		0
268	2300	32.9	1	2	2	1	1	1	1	2	1	9	9	0	0	37.2	0	47.2			0	0	0	0	0	12.5	0	0	0	0	0	0	0	0	0	1
269	2410	32.9	1	2	2	1	1	1	1	2	1	8	9	0	0	36.8	0	53.5	54	54	0	0	0	0	0	13.1	0	0	0	0	0	0	0	0	0	1
270	1190	29.9	1	2	1	0	1	1	1	2	1	7	8	0	0	37.4	0	43.6	47.5	47.5	0	0	0	0	0	8.2	0	0	0	0	0	0	0	0	0	1
271	2010	32.9	1	2	2	0	1	1	1	2	1	8	9	0	0	37.5	0	54.8	51.8	51.8	0	0	0	0	0	9.8	0	0	0	0	0	0	0	0	0	1
272	1270	31	1	2	1	0	1	1	1	2	1	9	7	0	0	36.8	0	53.1	55.1	55.1	0	0	0	0	0	10	0	0	0	0	0	0	0	0	0	1
273	1280	27.7	1	2	2	0	1	1	1	2	0	6	6	0	0	37	0	40.5			0	0	1	1	1	6.2	0	0	0	0	0	0	0	0	0	1
274	510	29.3	1	2	2	0	1	1	0	1	0	3	7	1	1	36.4	0	49.4	56.4	56.4	0	0	1	1	0	5.7	0	1	0	0	0			0		0
275	800	27.1	1	2	1	0	1	1	1	2	0	5	7	0	0	36.7	0	55	63.3	63.3	0	0	0	0	0	7.6	0	0	0	0	0	0	0	0	1	0
276	1410	29	1	2	2	0	1	1	0	1	1	6	8	0	0	37.1	0	49.3		46.2	0	0	0	0	0	10.2	0	0	0	0	0	1	0	0	0	1
277	1310	29.3	1	2	2	0	1	1	1	2	0	3	8	0	0	36.6	0	49.2	57.2	57.2	0	0	0	0	0	7.9	0	0	0	0	0	0	0	0	0	1
278	1840	31.1	1	2	2	0	1	1	1	2	1	8	9	0	0	36.7	0	52.1		50.6	0	0	0	0	0	9.7	0	0	1	0	0	0	0	0	0	1
279	1050	27.1	1	2	1	0	1	1	0	1	1	9	9	0	0	36.2	0	43.8	48.5	48.5	0	0	0	0	0	3.5	0	0	1	0	0	1	0	0	0	1
280	1540	31	1	2	1	1	1	1	1	2	0	5	8	0	0	36.7	0	42.6	45	45	0	0	0	0	0	7.6	0	0	0	0	0	0	0	0	0	1
281	1100	30.9	1	2	1	0	1	1	1	2	0	5	6	0	0	36.5	0	50	58.5	58.5	0	0	0	0	0	4.3	0	0	0	0	0	1	0	0	0	1
282	1530	32.4	1	2	2	0	1	1	1	2	1	9	9	0	0	36.6	0	51.7	52.7	52.7	0	0	0	0	0	9.6	0	0	0	0	0	0	0	0	0	1
283	2180	32.7	1	2	2	0	1	1	1	2	1	8	9	0	0	37.2	0	55.3	50.5	50.5	0	0	0	0	0	11.7	0	0	0	0	0	0	0	0	0	1
284	1890	32.4	1	2	2	0	1	1	1	2	0	7	7	0	0	36.9	0		48.6	48.6	0	0	0	0	0	10.7	0	0	0	0	0	0	0	0	0	1
285	810	26.6	1	2	2	0	1	1	0	1	1	2	4	1	0	36.9	0	44.1	56.2	56.2	0	0	1	1	1	6.8	0	1	1	1	0			0		0
286	1420	32.9	1	2	2	0	1	1	1	2	0	8	8	0	0	36.5	0	56			0	0	0	0	0	9.8	0	0	0	0	0	0	0	0	0	1
287	1520	29.3	1	2	2	0	1	1	1	2	1	5	8	0	0	37.3	0	40.2			0	0	0	0	0	8.5	0	0	1	0	0	1	0	0	0	1
288	1960	32.6	1	2	2	0	1	1	1	2	1	7	9	0	0	39	0	49.4			0	0	0	0	0	9.6	0	0	0	0	0	0	0	0	0	1
289	820	26.4	1	2	1	1	1	1	1	2	0	7	7	0	0	36.7	0	36.2	39	39	0	0	1	1	1	3.6	0	0	0	0	0	1	0	0	0	1
290	2240	32.6	1	2	1	1	1	1	1	2	0	6	7	0	0	37.3	0	56.6	54.1	54.1	0	0	0	0	0	8.4	0	0	0	0	0	0	0	0	0	1
291	920	27.4	1	2	1	0	1	1	1	2	0	5	8	0	0	37	0	53.3	56.4	56.4	0	1	0	0	0	5.7	0	0	0	0	0	0	0	0	0	1
292	710	25	1	2	2	0	1	1	1	2	1	4	4	1	0	36.9	0	37.6	35.4	35.4	0	0	1	1	1	6.2	0	0	1	1	0	1	0	0	1	0
293	1980	30.1	1	2	2	0	1	1	0	1	1	4	6	0	0	37.3	0	48.9		53.5	0	0	0	0	0	10	0	0	0	0	0	0	0	0	0	1
294	790	26.1	1	2	1	0	1	1	1	2	0	5	6	1	0	37.4	0	39.8	43.8	43.8	0	0	1	1	1	3.9	0	0	0	0	0	1	0	0	1	0
295	1570	32.4	1	2	1	0	1	1	1	2	1	8	9	0	0	37	0	48.4	52.8	52.8	0	0	0	0	0	12.3	0	0	0	0	0	0	0	0	0	1
296	850	24	1	2	2	0	1	0	0	0	1	2	3	1	1	35	1	46.2	50.2	50.2	0	0	1	1	1	6.8	0	0	0	0	1	1	0	0	1	0
297	1520	31	1	2	1	0	1	0	0	0	0	7	8	0	0	38.3	0	61.8	66.8	66.8	0	0	0	0	0	9.3	1	0	0	0	0	0	0	0	0	1
298	1540	31.7	1	2	1	1	1	1	1	2	0	8	9	0	0	36.5	0	52.3	47.7	47.7	0	0	0	0	0	9.1	0	0	0	0	0	0	0	0	0	1
299	1180	31.7	1	2	2	1	1	1	1	2	1	8	9	0	0	36.4	0	49.3	56	56	0	0	0	0	0	6.9	0	0	0	0	0	0	0	0	0	1
300	1210	31.7	1	2	1	1	1	1	1	2	0	8	9	0	0	37.2	0	50.2			0	0	0	0	0	6.9	0	0	0	0	0	0	0	0	0	1
301	1320	31.4	1	2	1	0	1	1	1	2	0	8	9	0	0	36.8	0	59.6			0	0	0	0	0	10.6	0	0	0	0	0	0	0	0	0	1
302	1623	31.3	1	2	2	0	1	1	0	1	0	8	9	0	0	36.9	0	49.9	55.5	55.5	1	0	0	1	0	11.3	0	0	0	0	0	0	0	0	0	1
303	1020	29.1	1	2	2	0	1	1	1	2	0	8	8	0	0	36.8	0	52	61.2	61.2	0	0	0	0	0	9	0	0	0	0	0	0	0	0	0	1
304	620	25.4	1	2	1	0	1	1	1	2	0	7	9	1	0	36.6	0	44.1			0	0	1	1	1	5.1	0	0	0	0	0	1	0	1	0	0
305	1520	32.4	1	2	1	1	1	1	1	2	0	5	9	0	0	36.9	0	43.5			0	0	0	0	0	9.5	0	0	0	0	0	0	0	0	0	1
306	1630	30	1	2	1	0	1	1	0	1	1	5	8	0	0	37.4	0	45.5			0	0	0	0	0	14.8	0	0	0	0	0	0	0	0	0	1
307	1180	31.1	1	2	2	0	1	1	0	1	0	3	8	0	0	37.1	0	57.4	68.9	68.9	0	0	0	0	0	12.4	1	0	0	0	0	0	0	0	0	1
308	770	26.7	1	2	1	0	1	1	1	2	0	3	5	0	0	38	0	37.2	34.2	34.2	1	0	1	1	0	7.1	0	0	0	0	0	0	0	0	1	0
309	2353	32.4	1	2	1	0	1	1	0	1	1	9	9	0	0	36.5	0		54	54	0	0	0	0	0	9.1	0	0	0	0	0	0	0	0	0	1
310	1797	32.9	1	2	1	0	1	1	0	1	0	8	9	0	0	36.8	0	61.1			0	0	0	0	0	9.4	0	0	0	0	0	0	0	0	0	1
311	539	29.1	1	2	1	0	1	1	1	2	0	5	6	1	0	36.9	0	37.7	42.1	42.1	0	0	1	1	0	5.6	0	0	0	0	0	0	0	0	1	0
312	1460	32.1	1	2	1	0	1	1	1	2	1	8	9	0	0	36.9	0	59.9	68.8	68.8	0	0	0	0	0	8.5	1	0	1	0	0	0	0	0	0	1
313	1320	31.9	1	2	2	0	1	1	0	1	0	7	9	0	0	36.5	0	55.9		52.4	0	0	0	0	0	10.2	0	0	0	0	0	0	0	0	0	1
314	1170	28.6	1	2	1	0	1	1	0	1	1	9	9	0	0	37.4	0	45.3	43.6	43.6	0	0	0	0	0	9	0	0	0	0	0	1	0	0	0	1
315	1710	31.7	1	2	1	0	1	1	1	2	1	6	8	0	0	37.1	0	49.6	47	47	0	0	0	0	0	11.2	0	0	0	0	0	0	0	0	0	1
316	1920	32.9	1	2	2	0	1	1	1	2	1	7	9	0	0	37.6	0	47.8	46.7	46.7	0	0	0	0	0	9	0	0	0	0	0	0	0	0	0	1
317	2070	31.4	1	2	2	0	1	1	1	2	1	7	9	0	0	37	0	48.3	54.3	54.3	0	0	0	0	0	12.3	0	0	0	0	0	1	0	0	0	1
318	1370	29.4	1	2	2	0	1	1	1	2	0	5	5	0	0	37.7	0	56.2	54	54	0	0	0	0	0	9.2	0	0	0	0	0	0	0	0	0	0
319	930	28.1	1	2	1	0	1	1	1	2	0	4	7	0	0	37.1	0	39.8	41.5	41.5	0	0	0	0	0	8.4	0	0	0	0	0	1	0	0	0	1
320	1490	29.4	1	2	1	0	1	1	0	1	1	5	8	0	0	37.3	0	44.6	50.2	50.2	0	0	0	0	0	7.9	0	0	1	0	0	0	0	0	0	1
321	710	28.7	1	2	1	0	1	1	1	2	1	7	8	0	0	36.7	0	52.5			0	0	0	0	0	8.3	0	0	0	0	1	1	0	0	0	0
322	640	25	1	2	1	0	1	1	0	1	0	4	6	1	0	37	0	37.3		35.4	1	0	1	1	1	3.3	0	0	0	0	0	1	1	0	1	0
323	610	27.6	1	2	2	1	1	1	1	2	0	8	9	0	0	36.8	0	48.8	60.3	60.3	0	0	0	0	1	6.8	0	0	0	0	0	1	0	0	1	0
324	950	27.6	1	2	1	1	1	1	1	2	0	7	8	0	0	36.9	0	35.2	50.6	50.6	0	0	0	0	0	5.5	0	0	0	0	0	1	0	0	1	0
325	990	27.6	1	2	2	1	1	1	1	2	0	7	8	0	0	36.5	0	46.8	53.3	53.3	0	1	0	1	0	8.5	0	0	0	0	0	0	0	0	0	1
326	2020	31.9	1	2	1	0	1	0	0	0	1	8	9	0	0	36.7	0	44.9	51.9	51.9	0	0	0	0	0	11.8	0	0	0	0	0	0	0	0	0	0
327	940	24.9	1	2	2	0	1	1	1	2	1	6	6	1	0	37.2	0	44.6			0	0	1	1	1	3.6	0	0	0	0	0	1	0	0	1	0
328	800	26.4	1	2	2	0	1	1	1	2	0	7	8	0	0	37	0	55.9		48.9	1	0	1	1	1	7	0	0	1	0	0	1	0	0	1	0
329	1050	27.3	1	2	1	0	1	1	1	2	0	6	8	0	0	36.6	0		62.5	62.5	0	0	0	0	0	7.3	0	0	0	0	0	1	0	0	0	0
330	1750	30.7	1	2	2	0	1	1	0	1	1	5	9	0	0	37	0	48.2			0	0	0	0	0	15.3	0	0	0	0	0	0	0	0	0	0
331	2140	32	1	2	2	1	1	1	0	1	0	6	8	0	0	36.9	0	46.9	49.8	49.8	0	0	0	1	1	10.7	0	0	1	0	0	0	0	0	0	0
332	990	27.4	1	2	2	0	1	1	1	2	0	4	5	0	0	36.8	0	48.2			0	0	0	0	0	7	0	0	0	0	0	0	0	0	0	0
333	2140	32.3	1	2	1	0	1	1	1	2	1	9	9	0	0	37.1	0	52.8	55.5	55.5	0	0	0	0	0	11.2	0	0	0	0	0	0	0	0	0	0
334	1013	31.1	1	2	2	0	1	1	0	1	0	8	6	0	0	36.9	0	48			0	0	0	0	0	4.8	0	0	0	0	0	0	0	0	0	1
335	1260	31.6	1	2	2	0	1	1	0	1	0	7	7	0	0	36.9	0				1	1	0	1	0	8.7	0	0	0	0	0	0	0	0	1	0
336	1077	26.7	1	2	2	0	1	1	1	2	0	7	8	0	0	37.2	0	38.6			0	0	0	0	1	5.2	0	0	0	0	1	1	0	0	1	0
337	1410	31.6	1	2	2	0	1	1	1	2	0	8	9	0	0	36.7	0	58			0	0	0	0	0	7.4	0	0	0	0	0	0	0	0	0	1
338	820	25.6	1	2	1	0	1	1	1	2	0	7	8	0	0	37.1	0	38.7	37.7	37.7	0	0	0	0	1	6.9	0	0	0	0	0	0	0	0	0	1
339	1561	32.6	1	2	2	1	1	1	1	2	0	7	9	0	0	37.5	0	54.2			0	0	0	0	0	9.2	0	0	0	0	0	0	0	0	0	1
340	1778	32.6	1	2	2	1	1	1	1	2	0	8	9	0	0	37.4	0				0	0	0	0	0	7.5	0	0	0	0	0	0	0	0	0	1
341	760	24.9	1	2	1	0	1	1	0	1	0	6	8	0	0	36.9	0	40.3	44.5	44.5	1	0	1	1	1	4.7	0	0	0	0	0	1	0	0	0	1
342	1770	32.6	1	2	2	0	1	1	0	1	0	7	8	0	0	36.1	0	50.1			0	0	0	0	0	4.3	0	0	0	0	0	0	0	0	0	1
343	1650	28.1	1	2	1	0	1	1	0	1	1	7	8	0	0	37.1	0	33.7		39	0	0	0	0	0	5.9	0	0	0	0	0	1	0	0	0	1
344	430	24.1	1	2	1	0	1	1	0	1	0	3	5	0	0	36.9	0	50.3	48.4	48.4	1	0	1	1	1	3.9	0	0	0	0	0	1	1	0	1	0
345	2370	32.1	1	2	2	0	1	1	1	2	1	8	8	0	0	37	0	45.5			0	0	0	0	0	8.3	0	0	0	0	0	0	0	0	0	1
346	1260	30.3	1	2	2	0	1	1	1	2	0	6	8	0	0	37	0		45.3	45.3	0	0	0	0	0	6.5	0	0	1	0	0	0	0	0	0	1
347	2050	31.6	1	2	2	0	1	1	1	2	0	9	9	0	0	37.3	0	52.6			0	0	0	0	0	7.5	0	0	0	0	0	0	0	0	0	1
348	1904	31.9	1	2	2	1	1	1	1	2	1	8	9	0	0	36.9	0	60.2			0	0	0	0	0	6.6	0	0	0	0	0	0	0	0	0	1
349	1521	31.9	1	2	2	1	1	1	1	2	0	8	9	0	0	37	0	43.1	47.9	47.9	0	0	0	0	0	7.3	0	0	0	0	0	0	0	0	0	1
350	1480	32.9	1	2	1	0	1	1	0	1	0	6	9	0	0	37	0	54.2			0	0	0	0	0	7.4	0	0	0	0	0	0	0	0	0	1
351	1910	32	1	2	2	1	1	1	1	2	0	6	7	0	0	37.1	0	61			0	0	0	0	0	13.8	0	0	0	0	0	0	0	0	0	1
352	960	31	1	2	2	0	1	1	1	2	0	8	9	0	0	36.6	0	52.9			0	0	0	0	0	10.3	0	0	0	0	0	0	0	0	0	1
353	930	28.3	1	2	1	0	1	1	1	2	0	8	8	0	0	36.8	0		49.9	49.9	0	0	0	0	0	8.2	0	0	0	0	0	0	0	0	0	1
